# Supplementary material for: Risk Group Stratification for Recurrence-Free Survival and Early Tumor Recurrence after Radiofrequency Ablation for Hepatocellular Carcinoma
Source: Cancers (Basel). 2023 Jan 22;15(3):687. doi: 10.3390/cancers15030687 (PMC9913840; doi:10.3390/cancers15030687)
Supplement: Supplementary file 1 [file cancers-15-00687-s001.zip]

Archive with 1 entries (1 files):
- cancers-2144689-supplementary.pdf
